# Supplementary material for: Gene variants associated with obstructive sleep apnea (OSA) in relation to sudden infant death syndrome (SIDS)
Source: Int J Legal Med. 2021 Feb 8;135(4):1499–506. doi: 10.1007/s00414-020-02480-0 (PMC8206047; doi:10.1007/s00414-020-02480-0)
Supplement: Supplementary file 2 — Allelic frequencies for the 24 SNPs typed herein in cases and controls (XLSX 11 kb) [file 414_2020_2480_MOESM2_ESM.xlsx]

## Sheet: Tabelle1
	rs10160548	rs1042714	rs10515807	rs10980705	rs11126184o	rs11126184u	rs11763517	rs1409986	rs1799983	rs1800541	rs1800629	rs1801253
SIDS
major Allele	0.677305	0.624555	0.803191	0.758865	0.613879	0.617438	0.510638	0.906028	0.650709	0.810284	0.833333	0.722222
minor Allele	0.322695	0.375445	0.196809	0.241135	0.386121	0.382562	0.489362	0.0939716	0.349291	0.189716	0.166667	0.277778
Controls
major Allele	0.660377	0.567204	0.839572	0.760054	0.603217	0.599462	0.501344	0.931818	0.660811	0.852941	0.84492	0.746964
minor Allele	0.339623	0.432796	0.160428	0.239946	0.396783	0.400538	0.498656	0.0681818	0.339189	0.147059	0.15508	0.253036
	rs2071746	rs233798v2	rs261332	rs34329661	rs472112	rs5335	rs6295	rs6296	rs662799	rs7030789	rs769449	rs977214
SIDS
major Allele	0.606383	0.567616	0.830935	0.973404	0.583333	0.541071	0.468085	0.757092	0.91844	0.702128	0.902482	0.886121
minor Allele	0.393617	0.432384	0.169065	0.0265957	0.416667	0.458929	0.531915	0.242908	0.0815603	0.297872	0.0975177	0.113879
Controls
major Allele	0.607817	0.557487	0.802168	0.981283	0.532172	0.566038	0.513369	0.747326	0.918231	0.726542	0.908356	0.907258
minor Allele	0.392183	0.442513	0.197832	0.0187166	0.467828	0.433962	0.486631	0.252674	0.0817694	0.273458	0.0916442	0.0927419
